# Supplementary material for: Direct presentation of inflammation-associated self-antigens by thymic innate-like T cells induces elimination of autoreactive CD8+ thymocytes
Source: Nat Immunol. 2024 Jul 11;25(8):1367–82. doi: 10.1038/s41590-024-01899-6 (PMC11291280; doi:10.1038/s41590-024-01899-6)
Supplement: Supplementary file 8 — Statistical source data for Supplementary Figs. 1–4. [file 41590_2024_1899_MOESM8_ESM.xlsx]

## Sheet: Supplementary Fig1
	Supplementary Fig 1a					Supplementary Fig 1b
	%CD8-Tet+ of splenocytes					%CD8int of Tet+
	WT+Jedi>WT	4Get+Jedi>WT	WT+Jedi>4Get	4Get+Jedi>4Get		WT+Jedi>WT	4Get+Jedi>WT	WT+Jedi>4Get	4Get+Jedi>4Get
	0.071	0.3	0.21	0.55		0.96	8.29	27.1	6.16
	0.056	0.26	0.52	2.21		1.12	14.3	9.09	5.53
	0.22	1.03	0.26	2.56		0.83	10	20.3	4.07
	0.099	1.13	0.29	1.21		1.06	7.29	29.8	7.98
	0.067	0.94	0.26	1.15		0.51	7.35	58.2	4.12
	0.096	0.96	0.71	0.97		1.8	6.54	6.6	5.44

## Sheet: Supplementary Fig2
	Thymus				LN				iIEL
	%Jedi CD8SP of Tet+				%Tet+ of TCRb+				%Tet+ of TCRb+
	Jedi+WT	Jedi+4get			WT	Jedi TCRb+WT	Jedi TCRb+4get		Jedi+WT	Jedi+4get
	15.6	0.17			0.012	0.035	0.015		14.4	34.1
	10.5	0.69			0.00634	0.06	0.00772		8.03	22.8
	14.5	0.22			0.00804	0.043	0.018		12.8	21.2
	38.8	0.3				0.047	0.011		4.52	20.2
	9.07	1.47				0.038			7.92	25.4
	% Tet+ of thymocytes				%Tet+ of TCRb+				%CD8aa of Tet+
	WT	Jedi TCRb+WT	Jedi TCRb+4get		Jedi+WT	Jedi+4get			Jedi+WT	Jedi+4get
	0.00151	0.00626	0.00132		20.9	2.23			18.7	29.9
	0.00235	0.00736	0.00103		22	4.75			1.77	14.9
	0.00124	0.00526	0.00172		28.8	4.97			25.3	34.6
		0.00657	0.002		21	4.59			8	41.1
		0.00685			29.2	3.69			14.5	33
	% Tet+ of thymocytes
	Jedi+WT	Jedi+4get
	0.63	0.63
	1.23	4.97
	0.48	1.07
	2.96	2.49
	1.31	1.1

## Sheet: Supplementary Fig3
	Supplementary Fig 3a			Supplementary Fig 3b
	%IFNg+ of live cells			%iNKT of live cells
	WT	Tcrd/Cd1d/Mr1 KO		WT	PLZFlu/lu
	0.32	0.29		0.074	0.016
	0.37	0.12		0.047	0.0098
				0.24	0.016
	%IL4+ of live cells			0.39	0.017
	WT	Tcrd/Cd1d/Mr1 KO		0.27
	0.00298	0.00212
	0.00266	0.00226		%IFNg+ of live cells
				WT unsti.	WT	PLZFlu/lu
	%IL17+ of live cells			0.0001	0.32	0.33
	WT	Tcrd/Cd1d/Mr1 KO		0.00017	0.21	0.43
	0.018	0.032		0.0054	0.74	0.67
	0.02	0.027		0.00114	0.99	0.56
					0.38
				%IL4+ of live cells
				WT unsti.	WT	PLZFlu/lu
				0.00153	0.15	0.00844
				0.00137	0.048	0.013
				0.00132	0.19	0.012
				%IL17+ of live cells
				WT unsti.	WT	PLZFlu/lu
				0.000901	0.011	0.027
				0.000681	0.00828	0.019
				0.001	0.032	0.039
				0.001	0.066	0.066
					0.039

## Sheet: Supplementary Fig4a
	Supplementary Fig 4a
	%Th2 of CTV+
	WT	PLZFlu/lu
	64.5	76.2
	66.8	67.9
	72.7	82.1
	65.1	66.8
		65.5

## Sheet: Supplementary Fig4b
Supplementary Fig 4b
Sample	IFN-alpha1	IFN-alpha2	IFN-alpha6	IFN-alpha7	IFN-alpha8	IFN-alpha10	IFN-epsilon	IFN-gamma	IFN-lambda1	IFN-omega	IL-10	IL-11	IL-12	IL-13	IL-15	IL-17A	IL-17F	IL-1A	IL-2	IL-4	IL-6	IL-7	IL-21	IL-22	IL-23	IL-31	IL33	IL-34	CCL26	CXCL10	FGF7	GM-CSF	LIGHT	MIP-1alpha	PDGFBB	s-rank ligand	TNF-alpha	VEGFA	C1q	TPO
mrl/lp r#1	440	723.5	1190	1531.75	2032	1390	2174.5	0	438.5	0	1149.25	178	0	827	85.5	529.75	0	94.75	352.75	37.5	444.5	99	1042.5	805.25	0	217	231	452	132	26.5	240.5	154.75	38.75	22.25	544.5	0	163.25	2279.75	2978.5	197
mrl/lpr #2	672.25	675	1434.75	1778	3012.5	2004.75	2183.5	0	349.5	0	1223.5	13.5	0	751.25	76.25	461.75	853.75	19.25	262.75	25.25	245.5	90	1495.75	846.5	0	185.75	290.25	634.75	193.25	10.75	179.25	181.25	26.5	0	1555.25	0	103.5	362	7174.25	134.5
WT #1	0	14	67.5	172.25	27.5	14.25	38.5	15.25	0.75	0	52.75	328.5	52.5	4	0	116.5	51	0	7	0	0	1.5	10.75	0	89	5	0	226.5	323.5	49.75	71	0	50.5	0	113	0	17.5	5.25	119.25	0
WT #2	1.75	13	59	157.25	33	16.25	31.5	41.25	1.25	5.25	38	275	115.5	13.25	0	117.25	30	11.5	15	0	0	6.5	2.5	0	176.75	17.5	0	104.5	364.5	61.25	84.5	0	49.5	2	145.5	9	18.5	0	178.75	0
WT #3	1	2	236.5	180	31.5	3.5	32	41.25	14	5.5	55.75	17.75	0	20.5	0	46.75	92.25	4.5	61.5	2.75	0	4.75	9	0	25.5	20.25	0	156	139.5	26	72.5	1.25	46.75	0	44	0	9.25	113	739	1.25
WT #4	1.25	11.75	186.75	188.75	33.25	22.5	60.25	48	28	20.25	53.75	45.25	5.75	24.25	0	49	87.75	5.75	59.25	3.25	0	27	45.25	0	7.5	25.25	4.25	165.25	151.25	20	76	10.25	73	0	47.25	0	30	105	680.25	7
WT #5	0	0	94.25	209	73.75	11.5	35.25	44.75	23.5	13.25	41	39.25	0	12.25	0	13	53.75	11.25	6.25	0	0	16.5	15.75	0	23.5	20.5	0	111.5	124.25	22.5	273.75	13	52.75	0	43.75	11.25	21	6.75	69.25	23.25
WT #6	2.5	3.25	81	183.5	78	19.5	27.25	40.5	24.75	11.5	40.5	36	0	8	0	16.5	65.75	14.25	8.75	0	3.5	10	12.5	0	11.5	12.75	0	98.75	121.75	22.75	261.75	4.5	62	0	39.25	4.25	30.25	10	67	4.5
WT #7	31	5.5	266.75	194.25	41.5	12.5	135.25	53	39	6.25	51.75	37.75	0.5	11.5	0	35.25	97.5	44.75	0	2.5	0	12	21.5	0	13.5	5.75	4	95	120	18.75	41.5	6.75	51.25	0	29.5	10.5	22.75	13.5	68.75	253.5
WT #8	68.5	4.25	322	223.5	32.25	18.5	153	52.25	42.5	8	75	50	4.25	16	0	43	123.25	64.75	7.25	0.5	0.75	21	41.25	0	28	24	2.25	132.25	131	31	46.75	8.5	59.75	7.75	42.5	7.25	35.5	6	82.5	242.25
PLZFlu/lu #1	4.75	4	332	259.25	78.5	46	71.25	20.5	22	17.5	55	37	5.5	21.5	0	91	330	45.25	29.75	7.5	0	7	37	0	53	16.25	0	91	100.75	29.75	45	0	41.5	3.5	23.5	0	35.25	5	144	38.25
PLZFlu/lu #2	0	11	436.75	303	79	51.25	54.25	3.25	5	0	51.25	30.25	15.25	10.75	0	82.75	432.5	64.25	50.75	0	0	14.75	28.25	0	59.5	34.25	0	104.25	111.25	29.25	46.25	0	32	0	1.25	0	31.25	0.75	133.5	35.75
PLZFlu/lu #3	0	6	47.75	162.75	1054.25	46.25	27	31.75	11	6.25	28.75	17.75	0	4.75	0	23.5	30.75	13.25	1	0	0	4	3.25	0	12.75	9.5	0	164.75	88.5	11	27	2	35.25	5.5	20.75	2.75	18	80	46.5	9.5
PLZFlu/lu #4	0	9	54.5	140.25	1132	24	31.5	29.25	19.75	0	31	25.75	1.75	2.25	0.25	11.5	43.75	8.75	0	0	0	3.75	0	0	17.75	10.75	0	131.25	97	9	28.75	3.75	46.25	2.25	34.5	0.25	25.75	86.75	56	0
PLZFlu/lu #5	0	0	57.25	149.75	24	14.75	17.5	58.75	12.5	15	53.5	20.75	0	10	0	22.5	36.75	12.75	1	0	0	2.5	12	0	0	15.75	0	106.25	132.25	26.75	39	0	48.25	1.25	30.75	0	21.25	5	140.75	2.25
PLZFlu/lu #6	0	8	69.5	156.25	23	15.5	33.75	45.25	11.5	12	47.75	33.5	0	11.75	0	38.75	64.5	4	0	0	0	0.5	26	0	8.5	0.25	0	125.5	130.5	22	29.25	0	56.75	0	26	6.25	20.5	2	137.5	0
PLZFlu/lu #7	2	0	61.5	118	4.25	1	27	26.5	3.5	0	2.25	20.5	0	0	0	2	1217	0.75	0	0	0	0	0.5	0	8.5	3.75	0	58.75	80.5	3.5	15.5	0	32.5	27	6	0	10	0	272.25	357.5
PLZFlu/lu #8	12.25	0	65	145	14	3.5	35.25	33	17.5	0	17.5	26	4.75	3	0	9	1277.25	18	0	0	0	12.5	16.5	0	10.25	8	0	79.5	86.5	13	30	7	53	54	18	0	34.5	0	237.5	337.5
