# Supplementary material for: Direct presentation of inflammation-associated self-antigens by thymic innate-like T cells induces elimination of autoreactive CD8+ thymocytes
Source: Nat Immunol. 2024 Jul 11;25(8):1367–82. doi: 10.1038/s41590-024-01899-6 (PMC11291280; doi:10.1038/s41590-024-01899-6)
Supplement: Supplementary file 9 — Statistical source data. [file 41590_2024_1899_MOESM9_ESM.xlsx]

## Sheet: Fig1a
Fig1a
Gene Symbol	Fi.MTS15p.Th#1	Fi.MTS15p.Th#2	Fi.MTS15p.Th#3	Ep.MEClo.Th#1	Ep.MEChi.Th#1	Ep.MEChi.Th#2	Ep.MEChi.Th#3	DC.8n.Th#1	DC.8n.Th#2	DC.8n.Th#3	DC.8p.Th#1	DC.8p.Th#2	DC.8p.Th#3	preT.ETP.Th#6	preT.ETP.Th#7	preT.ETP.Th#8	preT.ETPn2A.Th#3	preT.ETPn2A.Th#4	preT.DN2A.Th#1	preT.DN2A.Th#2	preT.DN2B.Th#1	preT.DN2B.Th#2	preT.DN3A.Th#1	preT.DN3A.Th#2	preT.DN3A.Th#3	preT.DN3B.Th#1	preT.DN3B.Th#2	preT.DN3B.Th#3	T.DN4.Th#4	T.DN4.Th#5	T.DN4.Th#6	T.ISP.Th#1	T.ISP.Th#2	T.ISP.Th#3	T.DP.Th#1	T.DP.Th#2	T.DP.Th#3	T.DPbl.Th#1	T.DPbl.Th#2	T.DPbl.Th#3	T.DPsm.Th#1	T.DPsm.Th#2	T.DPsm.Th#3	T.DP69p.Th#1	T.DP69p.Th#2	T.DP69p.Th#3	T.4p8int.Th#1	T.4p8int.Th#2	T.4p8int.Th#4
Il4	40.9207	40.5421	41.8191	35.9884	54.5135	51.6414	41.6199	35.0026	36.3628	41.7966	36.23	34.3637	37.9932	48.0113	44.5267	41.816	43.0517	40.4053	39.4094	39.0642	42.1856	40.4748	59.1235	59.4565	44.8648	45.0681	44.9369	33.1138	50.6316	46.3169	49.2121	53.2363	49.8245	50.6582	59.5149	52.4278	52.0782	50.1989	46.7808	40.5189	62.7217	48.7045	58.9707	42.2301	52.284	45.4124	52.7208	46.1728	48.5223
Ifng	43.7735	41.5633	49.6932	53.1348	46.2136	43.3832	43.1723	39.0064	38.9717	39.3863	42.4577	31.7075	36.9008	45.8904	56.3779	50.0657	56.1039	66.7829	81.651	66.705	83.2273	84.466	50.6297	54.8288	43.055	48.3529	43.1723	52.4519	40.1911	44.5187	42.2922	40.4357	37.6135	47.3533	53.6969	71.2026	48.7747	47.81	45.2747	45.994	46.7352	53.7851	54.6325	46.4444	39.1891	57.4274	39.8938	45.5258	59.2863
Gzmb	28.7086	33.2564	30.0286	38.4627	95.647	107.77	66.5386	31.2864	41.9853	31.1402	26.9604	35.9787	27.8324	80.327	192.393	290.651	126.172	377.197	179.459	382.577	67.4665	54.75	42.4082	33.0721	29.6399	31.2856	30.8151	44.5155	34.2924	28.0781	42.9114	26.9539	26.8558	35.1543	56.3576	39.8102	24.468	31.7696	33.8042	33.2455	45.5962	33.3458	46.8556	40.3733	43.3981	33.048	37.2036	84.6654	57.9026
[truncated: 63 more columns]

## Sheet: Fig2
	Fig2a				Fig2b				Fig2c
	%Tet+ of CD8+				#Tet+				%Tet+ of CD8+
	Non-immunized	WT	IL4-GFP		Non-immunized	WT	IL4-GFP		Non-immunized	WT>WT	IL4-GFP>WT	WT>IL4-GFP	IL4-GFP>IL4-GFP
	0.053	1.11	0.095		46.558	615.709	1514.42		0.014	2.09	0.028	0.025	0.043
	0.047	0.8	0.049		35.4438	276.825	2421.27		0.014	0.055	0.016	0.017	0.025
	0.037	1.63	0.067			840.749	510.467		0.018	2.9	0.022	0.024	0.059
	0.062	0.97	0.055			743.589	533.116		0.022	0.88	0.019	0.067	0.05
	0.055	1.39	0.059			749.654	481.088		0.025	0.097	0.032	0.11	0.07
									0.03	0.33	0.034		0.086
	#Tet+									0.17	0.029
	Non-immunized	WT	IL4-GFP
	246	17433	1461						#Tet+
	184	11920	808						Non-immunized	WT>WT	IL4-GFP>WT	WT>IL4-GFP	IL4-GFP>IL4-GFP
	141	29110	986						258.668	27595.2	630.782	683.501	808.072
	223	15304	1197						385.557	765.447	281.487	379.007	665.902
	167	25059	882						421.986	34509.6	421.778	665.526	1555.81
									1208.62	14892.3	397.496	772.947	707.965
									1264.46	1669.51	553.633	1371.58	704.13
									1682.76	5087.56	924.159		279.276
										2323.65	916.3

## Sheet: Fig3
	Fig3a							Fig3c					Fig3d			Fig3e
	%GFP of thymocytes							%Jedi DP + CD8SP of Tet+					%Casp3+ of Jedi DP			%Tet+ of splenocytes
	0.31							WT+Jedi>WT	IL4-GFP+Jedi>WT	WT+Jedi>IL4-GFP	IL4-GFP+Jedi>IL4-GFP		WT+Jedi	IL4-GFP+Jedi		WT+Jedi>WT	IL4-GFP+Jedi>WT	WT+Jedi>IL4-GFP	IL4-GFP+Jedi>IL4-GFP
	0.28							52.7	4.18	2.81	3.25		0.6	2.27		2.84	0.4	0.41	0.68
	0.42							49.28	6.84	2.59	3.4		0.19	2.44		2.47	0.7	0.42	2.4
	0.68							41	8.73	3.309	3.12		1.21	3.17		5.04	0.31	1.06	2.46
	0.68							58.27	3.53	3.36	4.59		0.13	1.55		2.7	0.39	1.14	1.2
MEAN	0.474								2.878	2.22	1.779					4.26	0.62	0.93	1.09
SD	0.174539								3.691	3.17	3.426					3.09	0.67	0.96	0.97
	%indicated population							%dead cells of Jedi DP								%CD8αhiCD8βhiTet+ of splenocytes
	Eos	iNKT	TCRb+	gdT	ILCs	Innate-like T		WT+Jedi>WT	IL4-GFP+Jedi>WT	WT+Jedi>IL4-GFP	IL4-GFP+Jedi>IL4-GFP					WT+Jedi>WT	IL4-GFP+Jedi>WT	WT+Jedi>IL4-GFP	IL4-GFP+Jedi>IL4-GFP
	15.4	65.7	8.31	4.72	3.07	78.73		2.53	22	27.5	26.7					2.71	0.078	0.058	0.07
	15.3	70.4	6.48	2.81	1.63	79.69		4.61	13.3	26.5	14.8					2.32	0.097	0.081	0.093
	22.5	54.7	14.5	3.11	1.06	72.31		5.43	11.5	22	13.1					4.83	0.032	0.017	0.017
MEAN	17.7333	63.6	9.76333	3.54667	1.92	76.91		5.24	22	17.1	22.1					2.61	0.028	0.028	0.027
SD	3.37079	6.57926	3.43164	0.838663	0.845813	3.27622			6.12	19.1	14.8					4.19	0.043	0.018	0.027
									10.5	13.6	8.37					3.02	0.023	0.032	0.028

## Sheet: Fig4
	Fig4b			Fig4c				Fig4d
	%Tet+ of live cells			%Tet+ of live cells				%OT-I of live cells
	WT iNKT	IL4-GFP iNKT		EV	icGFP	secGFP		no OVA	OVA	Q4	T4	V4
	0.78	0.26		2.31	0.91	0.37		8.01	0.21	0.42	0.59	2.11
	1.26	0.075		1.19	0.71	0.51		2.96	0.21	0.12	0.78	2.75
	1.83	0.07		1.53	0.41	0.45		4.81	0.13	0.17	0.6	1.94
	0.83	0.00957		2.58	1.15	1.06		6.15		0.43		3.16
		0.069		2.53	1.14	0.76		6.77		0.38		4.3
		0.023			0.73	0.37		7.56		0.54
		0.047			1.35	0.97
					0.59	0.35
					0.43	0.049
					0.94

## Sheet: Fig5
	Fig5a							Fig5b						Fig5c			Fig5d
	%GFP of thymocytes							%Tet+ of CD8+						%Tet+ of live cells			%Tet+ of thymocytes
	0.02							Non-immunized	WT>WT	IL17GFP>WT	WT>IL17GFP	IL17GFP>IL17GFP		WT iNKT	IL17GFP iNKT		no transfer	IL4-GFP iNKT
	0.027							0.018	0.43	0.039	0.026	0.014		0.26	0.083		0.00451	0.00265
	0.13							0.026	0.49	0.046	0.031	0.011		0.38	0.045		0.00717	0.00379
	0.064							0.023	0.33	0.017	0.03	0.013			0.07		0.00366	0.00429
	0.047							0.00793	0.44	0.015							0.015	0.0026
MEANS	0.0576								0.82	0.024				%CD8αhiCD8βhiTet+ of live cells			0.00713	0.00306
SD	0.0393578								0.17	0.048				WT iNKT	IL17GFP iNKT		0.00631	0.00442
	%indicated population								0.25	0.13				0.25	0.056		0.00604
	iNKT	MAIT	gdT	ILC3	TCRb+	Innate-like T			0.36	0.022				0.37	0.026		0.0045
	72	5.12	15.7	0.39	4.44	97.26				0.016					0.00253	MEAN	0.00679
	69.1	16.2	6.97	0	5.45	97.72				0.026						SD	0.00313929
	89.3	1.17	4.06	0.036	5.14	99.67				0.032
	88.1	1.52	4.93	0.63	4.3	98.85											%CD8αhiCD8βhiTet+ of thymocytes
	88.4	2.28	3.51	1.14	3.98	98.17											no transfer	IL4-GFP iNKT
MEANS	81.38	5.258	7.034	0.4392	4.662	98.334		#Tet+									0.00239	0.000255
SD	8.89885	5.64445	4.48985	0.420812	0.546787	0.849532		Non-immunized	WT>WT	IL17GFP>WT	WT>IL17GFP	IL17GFP>IL17GFP					0.00428	0.00073
								984.252	17324.3	1381.82	511.046	255.754					0.00257	0.000928
								900.991	19350	1712.04	700.809	309					0.013	4.12e-05
								1239.08	12023.9	762.922	579.065	217.096					0.00585	0.000374
								508.834	17749.7	665.273							0.00328	0.00191
									30911.3	854.303
									4764.71	2292.26							%CD8αhiCD8βhi of Tet+
									7043.82	4127.12							no transfer	IL4-GFP iNKT
									10872.5	931.874							54.7	15.7
										461.894							61	23.1
										467.108							70	23.8
										662.04							82.1	1.59
																	82.1	12.2
																	73	43.3

## Sheet: Fig6a-e
	Fig6a				Fig6b				Fig6e
	%Tet+ of live cells				%Tet+ of live cells					firing	non-firing
	WT iNKT H2Kb/d	IL4-GFP iNKT H2Kb/b	IL4-GFP iNKT H2Kb/d		no antigen	no direct pres	matched GFP		GFP	40	68
	1.45	1.4	0.12		0.00692	0.00614	0.000423		WT	0	134
	1.4	1.27	0.17		0.0043	0.00551	0.000408
					0.00543	0.00461	0.000231
	%CD8αhiCD8βhiTet+ of live cells
	WT iNKT H2Kb/d	IL4-GFP iNKT H2Kb/b	IL4-GFP iNKT H2Kb/d
	1.44	1.4	0.041
	1.37	1.24	0.025

## Sheet: Fig6f
	Fig6f
	normalized Ca2+ signal intensity
	Time (min)	WT										IL4GFP no Ca2+ signaling										IL4GFP with Ca2+ signaling
	1	1.00163	1.03439	1.0817	0.977572	0.924844	1.04739	1.00101	0.991054	0.955881	1.06062	1.05437	0.967458	1.00813	0.955955	1.07717	0.982452	1.04558	0.989188	1.03208	1.01229	1.00502	0.984946	0.968475	1.04829	1.06186	1.04135	1.08796	0.931734	1.01354	0.96131
	2	1.02444	1.00083	1.06221	1.07511	1.02197	1.02103	1.05953	0.963776	0.957216	0.998148	1.18972	0.964603	1.06151	0.990979	0.918733	1.01482	0.994447	1.03267	1.00516	1.01073	0.848236	0.968846	1.00875	1.09387	0.981532	1.1182	1.01543	1.00132	0.906182	1.00646
	3	0.981147	0.99555	0.980464	0.979521	1.05666	0.995508	0.967194	0.987077	0.985672	0.96146	0.936873	1.00222	0.927702	1.00035	0.961478	0.913616	0.964499	1.0151	1.02193	0.967417	0.951407	0.938121	0.950763	0.982053	1.01142	0.971981	0.976006	0.973725	1.08317	1.05956
	4	0.971793	0.963731	0.920336	1.02982	0.978735	0.915108	1.03862	1.03132	1.04636	0.956008	0.84159	1.00233	1.0045	0.998999	1.03328	1.01436	0.971156	1.01751	1.0025	1.0414	0.925487	1.06602	1.0229	0.954497	0.97699	0.920198	1.00015	1.05787	1.04609	1.13282
	5	1.02099	1.00549	0.955293	0.937978	1.01779	1.02097	0.933648	1.02677	1.05487	1.02376	0.977451	1.06339	0.998155	1.05372	1.00933	1.07475	1.02432	0.945528	0.93833	0.968163	1.04699	1.04207	1.04911	0.92129	0.968198	0.948273	0.920447	1.03535	0.951017	0.839849
	6	0.946294	1.0174	1.00656	0.904515	0.985944	1.0318	0.964977	1.06397	1.09311	1.03323	1.04428	1.05732	1.10094	0.983256	0.97366	1.07683	1.00552	0.926878	0.975823	1.00544	1.13285	1.07703	1.0449	1.27845	1.05967	1.4794	0.998897	2.67004	0.873492	1.44091
	7	0.992305	1.01736	0.923298	0.996838	0.95981	0.890814	0.91192	1.07106	1.02674	1.03801	1.21576	1.13149	1.09371	1.07468	1.19057	1.01505	0.998415	0.945336	0.897559	0.951154	1.55334	1.00425	1.06243	1.42734	1.84063	0.952471	1.59727	1.47088	1.739	1.39185
	8	1.03489	1.02695	1.06841	0.961141	0.981159	1.0608	0.953673	1.08358	0.982122	0.990066	0.998665	1.1439	1.08323	1.07502	1.2718	1.05258	1.0199	0.99831	0.915994	1.03548	1.26416	2.39881	1.21536	1.42925	1.67359	0.883154	1.99148	1.14577	1.24544	1.97691
	9	1.01782	1.01775	1.01901	0.940661	0.984489	0.959891	1.03866	1.07813	0.956125	1.04312	1.00422	1.16062	1.0913	0.950512	1.25223	1.12237	1.01641	0.957588	0.956605	1.05226	1.91037	2.09066	1.24688	1.29381	1.28345	0.938638	1.66564	1.09525	1.41758	1.39553
	10	1.05588	0.985578	1.20634	0.956238	0.94373	0.990378	0.942986	1.0128	1.00142	1.0813	1.17841	1.21207	1.23133	0.996144	1.1166	1.04877	0.977856	1.10098	0.854306	1.03559	0.972953	2.48868	1.29399	1.29121	1.72476	0.936017	1.71028	1.03	1.31314	1.19209
	11	0.977505	0.992794	1.24062	1.02388	0.950118	0.920065	0.949033	1.09706	1.04815	1.02463	1.13729	1.26244	1.08989	0.989616	1.05327	1.07822	1.00826	1.15366	0.766704	1.04985	0.986745	2.52677	1.5258	1.17245	1.79718	0.94683	1.7842	1.09929	0.935693	1.24809
	12	0.977752	0.983274	1.28487	0.913176	1.02332	1.023	1.09983	1.12419	0.970881	1.11694	0.893626	1.16885	1.0788	0.987082	1.14439	1.03098	0.979397	1.14315	0.869539	0.97987	1.02925	1.44565	1.69162	1.25602	1.58387	0.945188	1.83044	1.07285	1.26154	1.06293
	13	1.02972	0.975255	1.15763	0.996912	0.989324	0.991338	1.15012	1.06952	0.996673	1.03776	1.02848	1.08277	1.03368	0.995273	1.09714	1.0171	0.974354	1.10768	0.838645	0.972552	0.947711	1.09738	2.5536	1.20687	1.59789	0.921907	1.73277	1.10976	1.56979	0.995154
	14	1.02787	0.949356	1.04126	0.987102	0.956057	0.982129	1.00335	1.12899	0.943412	1.01846	1.09155	1.16929	1.1365	1.03432	0.951118	1.03176	0.955272	1.10068	0.887428	0.98799	0.991566	1.03486	2.00267	1.20229	1.69301	0.900688	1.66836	1.00292	1.27622	0.984846
	15	0.985497	1.01652	1.02218	1.04596	0.988173	0.994055	0.931504	1.13297	0.99146	1.25405	1.11805	1.12481	1.16	1.02527	1.04652	1.10132	1.01526	1.08819	0.893398	0.943427	1.02573	0.943693	1.39854	1.189	1.34557	0.852432	1.36197	1.04879	0.859211	1.3729
	16	0.993557	0.990467	0.908791	0.989329	0.941042	1.03819	0.892252	1.10348	0.937549	1.23757	1.20534	1.1947	1.03546	0.959668	1.0522	1.10606	1.01577	1.09137	0.861985	0.928885	0.996209	1.14331	1.80511	1.13441	1.44992	1.20285	1.55173	1.08003	0.857433	1.56703
	17	0.994625	0.979988	0.903966	1.03214	0.975827	0.975102	0.882438	1.10602	0.935426	1.2712	1.12242	1.21527	1.07066	1.02054	1.03304	1.14761	0.981511	1.13472	0.761027	1.03005	0.908543	0.997712	2.48068	1.06968	1.17102	1.27947	1.58743	1.01337	1.29829	1.72239
	18	1.04769	0.927045	0.874337	0.97384	0.916152	0.98315	0.849072	1.09881	0.944847	1.17283	1.05455	1.22066	1.00443	0.954487	1.1062	1.04134	0.975719	1.14459	0.803634	0.815267	0.931617	0.94774	1.72058	1.12698	1.21462	1.01154	1.18247	1.17473	0.82729	1.38146
	19	1.0282	1.01781	0.885121	1.04861	1.05677	0.984423	0.868504	1.05388	0.935874	1.0655	1.07193	1.13157	1.01851	0.941287	1.0643	1.10198	1.07181	1.06195	0.793978	0.863318	0.919376	0.970558	1.56264	1.04509	1.26731	1.03658	1.55574	0.973185	1.00358	1.22896
	20	1.00699	1.09924	0.865863	1.03918	0.927729	0.992184	0.934666	1.03083	0.916701	0.989677	1.03848	1.15287	0.947076	0.975898	1.11344	1.17263	1.12841	1.13315	0.783184	0.771067	1.05855	0.984032	1.76818	1.01049	1.52132	1.14536	1.2852	0.907664	0.843838	1.62609
	21	0.977176	0.986339	1.04168	1.06207	1.07876	0.958777	0.978313	1.03337	0.920568	1.04198	1.16208	1.13421	0.905059	1.03235	1.11882	1.10931	1.08094	1.05855	0.848497	0.825997	1.05359	0.959904	1.43573	1.21274	1.76612	1.09179	1.73077	0.937238	0.775594	1.29187
	22	0.982965	1.049	0.959964	1.12698	1.03163	0.988346	0.984194	1.03917	0.928132	0.91063	1.34119	1.15476	0.961291	0.957446	1.16881	1.06204	1.12051	1.08124	0.872649	0.843292	1.31416	1.00664	1.6474	1.28114	1.81884	1.36753	1.81732	1.01454	0.739352	1.01655
	23	0.998555	1.01813	0.97133	1.09494	0.977235	1.00777	1.0087	1.00304	0.905053	0.907179	1.22718	1.19184	1.03571	0.882848	1.13661	1.00134	1.01082	1.15472	0.809715	0.856486	1.47991	0.9506	1.53557	1.20717	1.27452	1.06597	1.81265	0.970557	1.2266	1.03725
	24	1.03442	0.951299	0.945409	0.961026	0.960025	0.974313	0.918066	1.05822	0.919979	0.959404	1.22442	1.20371	1.03873	0.915696	1.03108	1.05652	1.02277	1.17728	0.863563	0.761479	1.14714	0.928129	2.38555	1.02634	1.58134	1.02181	1.41206	1.2408	0.912039	0.998145
	25	0.928206	0.995006	0.971841	1.03295	1.01448	0.967444	0.943852	0.992039	0.849969	1.00887	1.35063	1.15723	1.00462	0.932611	1.07583	1.08171	1.0572	1.07994	0.833907	0.773928	1.02466	0.745903	2.64933	1.09141	1.26613	0.920856	1.23836	1.23166	0.833258	1.0437

## Sheet: Fig6g
	Fig6g
	Contact length (min)
	WT	IL4GFP no Ca2+ signaling	IL4GFP with Ca2+ signaling
	6	7	5
	5	7	81
	73	4	25
	18	7	8
	3	6	37
	10	16	9
	6	7	3
	20	5	119
	8	12	150
	20	6	15
	4	4	29
	3	4	18
	3	6	34
	6	5	6
	4	6	30
	4	4	5
	6	5	29
	5	14	25
	5	14	120
	3	4	15
	3	4	130
	6	8	27
	3	9	90
	3	20	66
	9	36	25
	4	9	30
	3	28	10
	4	27	5
	3	10	6
	5	5	5
	4	10	14
	6	8	7
	4	95	16
	4	4	6
	7	4	9
	5	5
	4	8
	7	7
	5	3
	3	6
	4	6
	4	3
	8	5
	14	7
	4
	7
	5
	25
	11
	5
	6
	6
	5
	3
	9
	6
	4
	5
	4
	4
	5
	7
	6
	3
	3
	3
	4
	6
	3
	3
	5
	5
	4
	9
	5
	4
	5
	3
	4
	5
	4
	3
	3
	4
	5
	5
	3
	5
	5
	16

## Sheet: Fig7
	Fig7b			Fig7c			Fig7d
	%Tet+ of CD8+ T			%GFP+ of Vb4-CD4+ T			%GFPhi of transferred cells
	WT/Jedi>WT	IL17GFP/Jedi>WT		IL17GFP>WT	IL17GFP/Jedi>WT		WT/Jedi>WT	IL17GFP/Jedi>WT
	0.062	2.67		0.014	0.00102		5.79	1.42
	0.024	1.58		0.016	0.00136		6.51	1.22
	0.042	0.52		0.015	0		5.42	1.11
	%CD44+PD1+ of Tet+			%GFP+ of splenocytes
	WT/Jedi>WT	IL17GFP/Jedi>WT		IL17GFP>WT	IL17GFP/Jedi>WT
	4.6	39.7		0.00313	0.000415
	0	46.7		0.00284	0.000167
	0	77.2		0.0026	0.000109

## Sheet: Fig8
	Fig8
	%TNF+ of CD8+ T
	KO>KO	WT>KO	KO>WT	WT>WT
	4	0.82	0.68	0.47
	5.77	0.73	0.98	0.54
	4.27	0.61	0.99	0.27
	12.1	0.54	0.33	0.35
		0.8
