# Supplementary material for: Direct presentation of inflammation-associated self-antigens by thymic innate-like T cells induces elimination of autoreactive CD8+ thymocytes
Source: Nat Immunol. 2024 Jul 11;25(8):1367–82. doi: 10.1038/s41590-024-01899-6 (PMC11291280; doi:10.1038/s41590-024-01899-6)
Supplement: Supplementary file 10 — Statistical source data. [file 41590_2024_1899_MOESM10_ESM.xlsx]

## Sheet: FigS2
	FigS2b				FigS2c		FigS2e
	%GFP of indicated population						%GFP+ of thymocytes
	gdT	iNKT	Eosinophils		%GFP of mTEC		WT+Jedi>WT	IL4-GFP+Jedi>WT	WT+Jedi>IL4-GFP	IL4-GFP+Jedi>IL4-GFP
	7.54	61.7	95.2		0.53		0.00126	0.085	0.017	0.18
	6.15	53	86.2		1.04		0.00139	0.11	0.00339	0.27
	8.87	67.8	96.5		0.73		0.00176	0.077	0.012	0.14
				MEAN	0.766667		0.0019	0.095	0.014	0.095
				SD	0.209815			0.094	0.01	0.16
								0.15	0.014	0.15
							MEAN	0.101833
							SD	0.0237867

## Sheet: FigS3
	FigS3b			FigS3c
	%Tet+ of live cells			%Tet+ of live cells
	WT CD4SP	actin-GFP CD4SP		WT Eos	IL4-GFP Eos
	3.05	0.21		3.57	0.27
	1.39	0.075		3.03	0.41
		0.097			0.33
		0.33
		0.17

## Sheet: FigS4
	FigS4b
	%Tet+ of live cells
		isotype						CD80/86
	WT	0.74	0.76	0.64	0.68	0.5		1.6	1.1	1.2	0.83	0.75	0.95
	IL4-GFP	0.13	0.11	0.097	0.1	0.09	0.19	0.14	0.15	0.18	0.15	0.11	0.098
	FigS4c
	Relative fluorescence intensity
		untransfected		icGFP			secGFP
	8h	4.402	4.374	4.623	4.54	4.406	7.073	7.15	7.191
	24h	4.167	3.864	4.361	4.292	4.367	12.9	13.03	12.7
	48h	4.284	4.356	4.627	4.874	4.845	22.01	21.02	19.33

## Sheet: FigS5
	FigS5b				FigS5c		Fig5d				FigS5e
	%GFP of indicated population				%GFP of mTECs		#Tet+				%GFP of thymocytes
	MAIT	iNKT	gdT		0.14		Non-immunized	WT>WT	IL17GFP>WT		IL17GFP steady state	IL17GFPchim
	7.58	6.65	1.77		0.22		93.9027	856.888	1598.8		0.065	0.011
	22.9	8.64	1.06		0.17		40.3633	1105.58	2861.41		0.099	0.00516
	15	26.2	2.72				30.0439	1046.26	636.403		0.057	0.00968
	7.73	14.8	1.34				15.3743	681.507	487.928		0.067	0.015
	8.33	7.25	0.78									0.00929
												0.00633
												0.00941
												0.00319928
										MEAN	0.072
										SD	0.0160312

## Sheet: FigS6
	FigS6b				FigS6c				FigS6g
	%Tet+ of live cells				H2Kd/d iNKT				see Fig 6f
	WT iNKT H2Kb/d	17GFP iNKT H2Kb/b	17GFP iNKT H2Kb/d		%Tet+ of live cells
	1.59	2.66	0.16		no GFP	icGFP	secGFP
	1.26	1.39	0.14		2.23	0.35	0.33
	0.67	0.73	0.21		1.29	0.62	0.55
	1.05		0.45		1.81	0.68	1.49
					1.38	0.69	0.21
					1.66	0.63	0.69
					0.86	0.61	0.43
					1.35
					H2Kb/b iNKT
					%Tet+ of live cells
					no GFP	icGFP	secGFP
					2.12	1.7	1.92
					1.84	1.98	2.13
					2.03	1.82	1.79
					2.92	1.82	2.81
					1.91	1.29	1.16
					1.71	2.78	2.37
					2.65	2.46	1.96

## Sheet: FigS7
	FigS7a							FigS7b			FigS7c			FigS7d			FigS7e
	%GFP+ of lymphocytes							%Tet+ of CD8+ T			%Tet+ of CD8+ T			%GFP+ of Vb4-CD4+ T			%GFP+ of Vb4- thymocytes
	Thymus		Spleen		mLN			WT/Jedi>WT	IL17GFP/Jedi>WT		WT/Jedi>WT	IL17GFP/Jedi>WT		IL17GFP>WT	IL17GFP/Jedi>WT		IL17GFP>WT	IL17GFP/Jedi>WT
	steady state	chimeras	steady state	chimeras	steady state	chimeras		0.048	0.65		0.037	0.79		0.00989	0.000589		0.00282	0.000141
	0.031	0.00423	0.015	0.00418	0.023	0.0048		0.014	0.6		0.024	0.51		0.027	0		0.00137	0.00013
	0.058	0.00298	0.024	0.00252	0.038	0.012		0.03	0.16		0.00767	0.44		0.019	0.000706		0.00202	0.000849
		0.00226		0.003		0.00848
								%CD44+PD1+ of Tet+			%CD44+PD1+ of Tet+			%GFP+ of live cells			%GFP+ of thymocytes
								WT/Jedi>WT	IL17GFP/Jedi>WT		WT/Jedi>WT	IL17GFP/Jedi>WT		IL17GFP>WT	IL17GFP/Jedi>WT		IL17GFP>WT	IL17GFP/Jedi>WT
								1.93	44.3		0	58.4		0.00488	0.000427		0.00234	6.96e-05
								0	58.8		0	56		0.012	0.000461		0.00127	0
								0.66	86		0	89.9		0.00947	0.000513		0.00155	0.000257

## Sheet: FigS8
	FigS8b				FigS8c
	%TNF+ of CD8+ T				%TNF+ of CD8+ T
	WT	KO			KO>KO	WT>KO	KO>WT	WT>WT
	0.17	5.94			2.17	5.75	2.98	5.6
	0.054	1.26			5.56	6.95	3.34	11.4
	0.43	1.91			4.03	2.68	4.06	7.41
	0.09	2.56			3.6	5.14	2.53
